# Supplementary material for: Mesoporous Silica and Oligo (Ethylene Glycol) Methacrylates-Based Dual-Responsive Hybrid Nanogels
Source: Nanomaterials (Basel). 2022 Oct 30;12(21):3835. doi: 10.3390/nano12213835 (PMC9657937; doi:10.3390/nano12213835)
Supplement: Supplementary file 1 [file nanomaterials-12-03835-s001.zip]

Archive with 1 entries (1 files):
- nanomaterials-1935595-supplementary.pdf
